# Supplementary material for: Session Rating of Perceived Exertion Is a Valid Method to Monitor Intensity of Exercise in Adults with Acute Burn Injuries
Source: Eur Burn J. 2025 Jan 30;6(1):4. doi: 10.3390/ebj6010004 (PMC11843880; doi:10.3390/ebj6010004)
Supplement: Supplementary file 1 [file ebj-06-00004-s001.zip]

Archive with 1 entries (1 files):
- ebj-3342782-supplementary.pdf
